# Supplementary material for: Disclosure of Genotype Information to Reduce Caffeine Intake in Slow Metabolizers: Findings from a Randomized Controlled Trial on Personalized Dietary Interventions
Source: Nutrients. 2025 Oct 15;17(20):3236. doi: 10.3390/nu17203236 (PMC12567419; doi:10.3390/nu17203236)
Supplement: Supplementary file 1 [file nutrients-17-03236-s001.zip]

Archive with 1 entries (1 files):
- nutrients-3906077-supplementary.pdf
